# Supplementary material for: ﻿A new species of Metaurus Stål, 1866 (Hemiptera, Fulgoromorpha, Dictyopharidae), supplemented with mitogenome data from China
Source: Zookeys. 2024 Oct 11;1215:53–64. doi: 10.3897/zookeys.1215.128976 (PMC11489702; doi:10.3897/zookeys.1215.128976)
Supplement: XML Treatment for Metaurus [file zookeys.1215.128976-treatment1.xml]

<!DOCTYPE tp:taxon-treatment
  PUBLIC "-//TaxonX//DTD Taxonomic Treatment Publishing DTD v0 20100105//EN" "tax-treatment-NSO.dtd">
<tp:taxon-treatment xmlns:tp="http://www.plazi.org/taxpub"><tp:treatment-meta><kwd-group><label>Taxon classification</label><kwd>
              <named-content content-type="kingdom">Animalia</named-content>
            </kwd><kwd>
              <named-content content-type="order">Hemiptera</named-content>
            </kwd><kwd>
              <named-content content-type="family">Dictyopharidae</named-content>
            </kwd></kwd-group><mixed-citation publication-type="journal"><person-group><name><surname>Zheng</surname><given-names>Yan-Li</given-names></name><name><surname>Bourgoin</surname><given-names>Thierry</given-names></name><name><surname>Yang</surname><given-names>Lin</given-names></name><name><surname>Chen</surname><given-names>Xiang-Sheng</given-names></name></person-group><article-title>﻿A new species of <italic><tp:taxon-name><tp:taxon-name-part taxon-name-part-type="genus" reg="Metaurus">Metaurus</tp:taxon-name-part></tp:taxon-name></italic> Stål, 1866 (<tp:taxon-name><tp:taxon-name-part taxon-name-part-type="order">Hemiptera</tp:taxon-name-part></tp:taxon-name>, <tp:taxon-name><tp:taxon-name-part taxon-name-part-type="infraorder">Fulgoromorpha</tp:taxon-name-part></tp:taxon-name>, <tp:taxon-name><tp:taxon-name-part taxon-name-part-type="family">Dictyopharidae</tp:taxon-name-part></tp:taxon-name>), supplemented with mitogenome data from China</article-title><source>Zookeys</source><day>11</day><month>10</month><year>2024</year><volume>1215</volume><fpage>53</fpage><lpage>64</lpage><pub-id pub-id-type="doi">10.3897/zookeys.1215.128976</pub-id></mixed-citation></tp:treatment-meta><tp:nomenclature><label>﻿Genus</label><tp:taxon-name>
            <object-id xmlns:xlink="http://www.w3.org/1999/xlink" content-type="arpha" xlink:type="simple">965D01B5-2E25-527F-8F67-1BBB1CDD892E</object-id>
            <tp:taxon-name-part taxon-name-part-type="genus" reg="Metaurus">Metaurus</tp:taxon-name-part>
          </tp:taxon-name><tp:taxon-authority>Stål, 1866</tp:taxon-authority><tp:nomenclature-citation-list><tp:nomenclature-citation><tp:taxon-name>
                <tp:taxon-name-part taxon-name-part-type="genus" reg="Metaurus">Metaurus</tp:taxon-name-part>
              </tp:taxon-name><comment>Stål, 1866a: 151. Type species: <tp:taxon-name><tp:taxon-name-part taxon-name-part-type="genus" reg="Metaurus">Metaurus</tp:taxon-name-part><tp:taxon-name-part taxon-name-part-type="species" reg="reticulatus">reticulatus</tp:taxon-name-part></tp:taxon-name> Stål, 1866; by subsequent designation by <xref ref-type="bibr" rid="B8">Melichar (1912)</xref>.</comment></tp:nomenclature-citation><tp:nomenclature-citation><tp:taxon-name>
                <tp:taxon-name-part taxon-name-part-type="genus" reg="Metaurus">Metaurus</tp:taxon-name-part>
              </tp:taxon-name><comment>Stål: <xref ref-type="bibr" rid="B14">Stål 1866b</xref>: 391; <xref ref-type="bibr" rid="B1">Atkinson 1886</xref>: 24; <xref ref-type="bibr" rid="B8">Melichar 1912</xref>: 46; <xref ref-type="bibr" rid="B9">Metcalf 1946</xref>: 38; <xref ref-type="bibr" rid="B10">Song and Liang 2012</xref>: 2564.</comment></tp:nomenclature-citation></tp:nomenclature-citation-list></tp:nomenclature><tp:treatment-sec sec-type="diagnosis" id="SECID0ELLAC"><title>Diagnosis.</title><p>See <xref ref-type="bibr" rid="B10">Song and Liang (2012)</xref>.</p></tp:treatment-sec><tp:treatment-sec sec-type="distribution" id="SECID0EVLAC"><title>Distribution.</title><p>Oriental region (Cambodia; Laos; southwestern China; Thailand) (<xref ref-type="bibr" rid="B10">Song and Liang 2012</xref>).</p></tp:treatment-sec><ref-list><ref id="B8"><mixed-citation xmlns:xlink="http://www.w3.org/1999/xlink" xlink:type="simple"><person-group><name name-style="western"><surname>Melichar</surname><given-names>L</given-names></name></person-group> (<year>1912</year>) <article-title>Monographie der Dictyophorinen (<tp:taxon-name><tp:taxon-name-part taxon-name-part-type="suborder">Homoptera</tp:taxon-name-part></tp:taxon-name>). Abhandlungen der K. K.</article-title><source>Zoologisch-Botanischen Gesellschaft in Wien</source><volume>7</volume>(<issue>1</issue>): <fpage>1</fpage>–<lpage>221</lpage>. [In German]</mixed-citation></ref><ref id="B14"><mixed-citation xmlns:xlink="http://www.w3.org/1999/xlink" xlink:type="simple"><person-group><name name-style="western"><surname>Stål</surname><given-names>C</given-names></name></person-group> (<year>1866b</year>) <article-title>Analecta Hemipterologica.</article-title><source>Berliner entomologische Zeitschrift</source><volume>10</volume>: <fpage>381</fpage>–<lpage>394</lpage>. <ext-link xlink:href="10.1002/mmnd.18660100410" ext-link-type="doi" xlink:type="simple">https://doi.org/10.1002/mmnd.18660100410</ext-link></mixed-citation></ref><ref id="B1"><mixed-citation xmlns:xlink="http://www.w3.org/1999/xlink" xlink:type="simple"><person-group><name name-style="western"><surname>Atkinson</surname><given-names>ET</given-names></name></person-group> (<year>1886</year>) <article-title>Notes on Indian <tp:taxon-name><tp:taxon-name-part taxon-name-part-type="order">Rhynchota</tp:taxon-name-part></tp:taxon-name>. No. 5.</article-title><source>Journal of the Asiatic Society of Bengal</source><volume>55</volume>: <fpage>12</fpage>–<lpage>83</lpage>.</mixed-citation></ref><ref id="B9"><mixed-citation xmlns:xlink="http://www.w3.org/1999/xlink" xlink:type="simple"><person-group><name name-style="western"><surname>Metcalf</surname><given-names>ZP</given-names></name></person-group> (<year>1946</year>) <source>General catalogue of the <tp:taxon-name><tp:taxon-name-part taxon-name-part-type="order">Hemiptera</tp:taxon-name-part></tp:taxon-name>, Fasc. IV. <tp:taxon-name><tp:taxon-name-part taxon-name-part-type="superfamily">Fulgoroidea</tp:taxon-name-part></tp:taxon-name>, Part 8 <tp:taxon-name><tp:taxon-name-part taxon-name-part-type="family">Dictyopharidae</tp:taxon-name-part></tp:taxon-name>.</source><publisher-name>Smith College</publisher-name>, <publisher-loc>Northampton, MASS.</publisher-loc>, <size units="page">246 pp</size>.</mixed-citation></ref><ref id="B10"><mixed-citation xmlns:xlink="http://www.w3.org/1999/xlink" xlink:type="simple"><person-group><name name-style="western"><surname>Song</surname><given-names>ZS</given-names></name><name name-style="western"><surname>Liang</surname><given-names>AP</given-names></name></person-group> (<year>2012</year>) Taxonomic revision of the Oriental genus <italic><tp:taxon-name><tp:taxon-name-part taxon-name-part-type="genus">Metaurus</tp:taxon-name-part></tp:taxon-name></italic> Stål (<tp:taxon-name><tp:taxon-name-part taxon-name-part-type="order">Hemiptera</tp:taxon-name-part></tp:taxon-name>: <tp:taxon-name><tp:taxon-name-part taxon-name-part-type="infraorder">Fulgoromorpha</tp:taxon-name-part></tp:taxon-name>: <tp:taxon-name><tp:taxon-name-part taxon-name-part-type="family">Dictyopharidae</tp:taxon-name-part></tp:taxon-name>), with description of a new species. Journal of Natural History 46: 41–42, 2563–2575. <ext-link xlink:href="10.1080/00222933.2012.708456" ext-link-type="doi" xlink:type="simple">https://doi.org/10.1080/00222933.2012.708456</ext-link></mixed-citation></ref></ref-list></tp:taxon-treatment>
