# Supplementary material for: ﻿A new species of Metaurus Stål, 1866 (Hemiptera, Fulgoromorpha, Dictyopharidae), supplemented with mitogenome data from China
Source: Zookeys. 2024 Oct 11;1215:53–64. doi: 10.3897/zookeys.1215.128976 (PMC11489702; doi:10.3897/zookeys.1215.128976)
Supplement: XML Treatment for Metaurus mohanensis [file zookeys.1215.128976-treatment2.xml]

<!DOCTYPE tp:taxon-treatment
  PUBLIC "-//TaxonX//DTD Taxonomic Treatment Publishing DTD v0 20100105//EN" "tax-treatment-NSO.dtd">
<tp:taxon-treatment xmlns:tp="http://www.plazi.org/taxpub"><tp:treatment-meta><kwd-group><label>Taxon classification</label><kwd>
              <named-content content-type="kingdom">Animalia</named-content>
            </kwd><kwd>
              <named-content content-type="order">Hemiptera</named-content>
            </kwd><kwd>
              <named-content content-type="family">Dictyopharidae</named-content>
            </kwd></kwd-group><mixed-citation publication-type="journal"><person-group><name><surname>Zheng</surname><given-names>Yan-Li</given-names></name><name><surname>Bourgoin</surname><given-names>Thierry</given-names></name><name><surname>Yang</surname><given-names>Lin</given-names></name><name><surname>Chen</surname><given-names>Xiang-Sheng</given-names></name></person-group><article-title>﻿A new species of <italic><tp:taxon-name><tp:taxon-name-part taxon-name-part-type="genus" reg="Metaurus">Metaurus</tp:taxon-name-part></tp:taxon-name></italic> Stål, 1866 (<tp:taxon-name><tp:taxon-name-part taxon-name-part-type="order">Hemiptera</tp:taxon-name-part></tp:taxon-name>, <tp:taxon-name><tp:taxon-name-part taxon-name-part-type="infraorder">Fulgoromorpha</tp:taxon-name-part></tp:taxon-name>, <tp:taxon-name><tp:taxon-name-part taxon-name-part-type="family">Dictyopharidae</tp:taxon-name-part></tp:taxon-name>), supplemented with mitogenome data from China</article-title><source>Zookeys</source><day>11</day><month>10</month><year>2024</year><volume>1215</volume><fpage>53</fpage><lpage>64</lpage><pub-id pub-id-type="doi">10.3897/zookeys.1215.128976</pub-id></mixed-citation></tp:treatment-meta><tp:nomenclature><label>﻿</label><tp:taxon-name>
            <object-id xmlns:xlink="http://www.w3.org/1999/xlink" content-type="arpha" xlink:type="simple">CCD763D0-C980-5CA9-9F20-00F57A144462</object-id>
            <tp:taxon-name-part taxon-name-part-type="genus" reg="Metaurus">Metaurus</tp:taxon-name-part>
            <tp:taxon-name-part taxon-name-part-type="species" reg="mohanensis">mohanensis</tp:taxon-name-part>
            <object-id xmlns:xlink="http://www.w3.org/1999/xlink" content-type="zoobank" xlink:type="simple">https://zoobank.org/9761682E-75C4-449E-BF12-10C12713C931</object-id>
          </tp:taxon-name><tp:taxon-authority>Zheng &amp; Chen</tp:taxon-authority><tp:taxon-status xmlns:xlink="http://www.w3.org/1999/xlink" xlink:type="simple">sp. nov.</tp:taxon-status></tp:nomenclature><tp:treatment-sec sec-type="type material" id="SECID0ENCAE"><title>Type material.</title><p><bold><italic>Holotype</italic></bold> • ♂, China: Yunnan, Xishuangbanna Mengla County, Mohan, 16 June 2019, Feng-E Li (<abbrev xmlns:xlink="http://www.w3.org/1999/xlink" content-type="institution" xlink:title="Institute of Entomology, Guizhou University, Guiyang, China" id="ABBRID0EYCAE" xlink:type="simple">GUGC</abbrev>, no. <abbrev xmlns:xlink="http://www.w3.org/1999/xlink" content-type="institution" xlink:title="Institute of Entomology, Guizhou University, Guiyang, China" id="ABBRID0E4CAE" xlink:type="simple">GUGC</abbrev>-20220811-Y13). <bold><italic>Paratypes</italic></bold> • 2♂♂, same collection site as the holotype but 22 June 2019, Yalin Yao (<abbrev xmlns:xlink="http://www.w3.org/1999/xlink" content-type="institution" xlink:title="Institute of Entomology, Guizhou University, Guiyang, China" id="ABBRID0EFDAE" xlink:type="simple">GUGC</abbrev>).</p></tp:treatment-sec><tp:treatment-sec sec-type="diagnosis" id="SECID0EKDAE"><title>Diagnosis.</title><p>The new species is similar to <italic><tp:taxon-name><tp:taxon-name-part taxon-name-part-type="genus" reg="Metaurus">Metaurus</tp:taxon-name-part><tp:taxon-name-part taxon-name-part-type="species" reg="ramusitis">ramusitis</tp:taxon-name-part></tp:taxon-name></italic> Song &amp; Liang, but can be distinguished from the latter by the shape of the phallobase and segment X: dorsal apical lobes of the phallobase (Figs <xref ref-type="fig" rid="F2">11</xref>, <xref ref-type="fig" rid="F3">16</xref>) produced in a pair of long lobes, directed posteriorly in lateral view, and two lobes on it, base extends forward to form a leaf projection in dorsal view (not in <italic><tp:taxon-name><tp:taxon-name-part taxon-name-part-type="genus" reg="Metaurus">M.</tp:taxon-name-part><tp:taxon-name-part taxon-name-part-type="species" reg="ramusitis">ramusitis</tp:taxon-name-part></tp:taxon-name></italic>). Segment X in dorsal view is relatively narrow, with ratio of the maximum length to width near base about 2.3: 1 (Fig. <xref ref-type="fig" rid="F3">13</xref>); ventral margin is protruded ventrally into a large rounded process at base in lateral view and slightly concave, not incised medially (Figs <xref ref-type="fig" rid="F2">8</xref>, <xref ref-type="fig" rid="F3">12</xref>); in <italic><tp:taxon-name><tp:taxon-name-part taxon-name-part-type="genus" reg="Metaurus">M.</tp:taxon-name-part><tp:taxon-name-part taxon-name-part-type="species" reg="ramusitis">ramusitis</tp:taxon-name-part></tp:taxon-name></italic>: segment X is relatively broader in dorsal view, and with an irregular incision medially in lateral view.</p></tp:treatment-sec><tp:treatment-sec sec-type="description" id="SECID0EFFAE"><title>Description.</title><p>Measurements (in mm). ♂, BL: 17.3–17.1 mm; HL: 3.6–3.7 mm; HW: 1.7–1.8 mm; FWL: 12–12.1 mm.</p><p><bold><italic>Coloration</italic>.</bold> Body green. General colour greenish ochraceous; darker on apical part of cephalic process, on a longitudinal spot before eyes on genae, and on a small anterior spot on lower lateral carina behind eyes on pronotum. Rostrum blackish at extreme apex. Fore and hind wing membrane transparent, veins green, stigmal area green, anterior margin yellow. Legs green, apex of hind femora and base of hind tibiae black, tips of lateral spines on hind tibiae and tips of apical teeth on tarsomeres black.</p><p><bold><italic>Morphology</italic>.</bold> Head and thorax (Figs <xref ref-type="fig" rid="F1">1–5</xref>). Cephalic process in front of eyes strongly upturned (about 45°), as long as distance from curved point to posterior margin of eyes in lateral view. Head shorter than pronotum and mesonotum combined, its ratio of length: width about 1:0.45 . Vertex relatively narrow, median longitudinal carina distinct only at the base, and lateral carina deeply concave and strongly tapered in front of the compound eyes. Frons elongate, with median carina complete and elevated, 2.5 times as long as wide, anterior portion distinctly narrowed and protruded anteriorly and upwardly in ventral and lateral views; lateral carinae ridged, frons distinctly expanded outwards below antennae. Postclypeus and anteclypeus strongly convex at middle, with distinct median carina. Rostrum long, extending up to abdominal sternite VI. Pronotum distinctly shorter than mesonotum medially, ratio length about 0.4:1, narrow anteriorly, broad posteriorly. Mesonotum tricarinate, lateral carinae incurved anteriorly towards median carina.</p><p><bold><italic>Forewings</italic></bold> (Figs <xref ref-type="fig" rid="F1">1</xref>, <xref ref-type="fig" rid="F1">2</xref>, <xref ref-type="fig" rid="F1">6</xref>) hyaline, much longer than abdomen, nearly three times as long as broad; anterior margin distinctly expanded into a narrow, sclerotized costal area; costal cell without transverse veins, Sc+R forked apicad of junction of claval veins; MP first branching in MP<sub>1+2</sub> and MP<sub>3+4</sub> veins near basal one-third, anterior to first CuA branching, MP<sub>1+2</sub> fork situated posterior to MP<sub>3+4</sub> fork and then branching into a dozen of terminals; numerous transverse veins among Sc+R, MP and CuA on apical two-thirds; 22 apical cells; Pcu and A1 fused into a short Pcu+A1 vein at apical third of clavus; pterostigmal area not differentiated, elongate, with nine cells.</p><fig id="F1" position="float" orientation="portrait"><object-id xmlns:xlink="http://www.w3.org/1999/xlink" content-type="doi" xlink:type="simple">10.3897/zookeys.1215.128976.figures1-7</object-id><object-id xmlns:xlink="http://www.w3.org/1999/xlink" content-type="arpha" xlink:type="simple">1910592A-270C-5E07-BE8F-74CD3FC5C4E7</object-id><label>Figures 1–7.</label><caption><p><tp:taxon-name><tp:taxon-name-part taxon-name-part-type="genus" reg="Metaurus">Metaurus</tp:taxon-name-part><tp:taxon-name-part taxon-name-part-type="species" reg="mohanensis">mohanensis</tp:taxon-name-part></tp:taxon-name> Zheng &amp; Chen, sp. nov. <bold>1</bold> male, holotype, dorsal view <bold>2</bold> male, lateral view <bold>3</bold> male, head and thorax, dorsal view <bold>4</bold> male, frons and clypeus, ventral view <bold>5</bold> male, head and pronotum, lateral view <bold>6</bold> male, forewing <bold>7</bold> male, hind wing. Scale bars: 1 mm.</p></caption><graphic xmlns:xlink="http://www.w3.org/1999/xlink" xlink:href="zookeys-1215-053_article-128976__-g001.jpg" position="float" orientation="portrait" xlink:type="simple" id="oo_1152287.jpg"><uri content-type="original_file" xlink:type="simple">https://binary.pensoft.net/fig/1152287</uri></graphic></fig><p><bold><italic>Hindwings</italic></bold> (Fig. <xref ref-type="fig" rid="F1">7</xref>) hyaline. CuA first branching into CuA<sub>1</sub> and CuA<sub>2</sub> near middle; MP and CuA<sub>1</sub> branching to several accessory veins on apical two-thirds, with several transverse veins; 14 apical cells.</p><p><bold><italic>Legs</italic></bold> narrow and long, fore femora flattened and dilated, with a distinct spine near apex, hind tibiae with 7 lateral spines and 7 apical teeth, hind tarsomeres I with 10 and tarsomeres II with 11 apical teeth. Metatibiotarsal formula: 7-7/10:11</p><p><bold><italic>Male genitalia</italic>.</bold> Pygofer large and broad, ventrally distinctly longer than dorsally (about 5: 1); posterior margin with two obtuse processes near middle in lateral view (Figs <xref ref-type="fig" rid="F2">8</xref>, <xref ref-type="fig" rid="F3">12</xref>), upper process slightly smaller than lower one. Segment X (anal tube) large and broad in dorsal view, with ratio of the maximum length to width near base about 2.3: 1 (Figs <xref ref-type="fig" rid="F2">8</xref>, <xref ref-type="fig" rid="F3">12</xref>, <xref ref-type="fig" rid="F3">13</xref>); ventral margins in basal third protruded ventrally into a large triangular process in lateral view. Gonostyli relatively small in lateral view, posterior margin with directed tooth-like dorsal process medially and a directed tooth-like ventral process submedially on outer upper edge; apical part elongate and rounded (Figs <xref ref-type="fig" rid="F2">8</xref>, <xref ref-type="fig" rid="F3">12</xref>, <xref ref-type="fig" rid="F3">14</xref>); dorsal process short, acute apically. Aedeagus (Figs <xref ref-type="fig" rid="F2">9</xref>–<xref ref-type="fig" rid="F3">13</xref>) large and robust, dorsal and lateral parts and most of ventral part of phallobase sclerotized and pigmented, the remainder membranous; with 3 pairs of apical membranous lobes; dorsal apical lobes (Figs <xref ref-type="fig" rid="F3">15</xref>, <xref ref-type="fig" rid="F3">16</xref>) long, directed posteriorly in lateral view, each bearing two smaller projections (Figs <xref ref-type="fig" rid="F3">15c</xref>, <xref ref-type="fig" rid="F3">16c</xref>) on it, base extending forward to form a leaf-like projection (Figs <xref ref-type="fig" rid="F3">15a</xref>, <xref ref-type="fig" rid="F3">16a</xref>); ventral lobes (Figs <xref ref-type="fig" rid="F2">10</xref>, <xref ref-type="fig" rid="F3">15</xref>, <xref ref-type="fig" rid="F3">17</xref>) large and slender, with two pairs of projections (Figs <xref ref-type="fig" rid="F2">10</xref>, <xref ref-type="fig" rid="F3">15</xref>, <xref ref-type="fig" rid="F3">17</xref>): the inner ones very slender (Figs <xref ref-type="fig" rid="F3">15f</xref>, <xref ref-type="fig" rid="F3">17f</xref>), directed posteriorly, with additional two smaller membranous projections on their median part (Fig. <xref ref-type="fig" rid="F3">17h</xref>), and one large basal lobe (Figs <xref ref-type="fig" rid="F3">15d</xref>, <xref ref-type="fig" rid="F3">17d</xref>); the outer ones slender and elongate, directed posteriorly (Fig. <xref ref-type="fig" rid="F3">17e</xref>), with two small projections medially in ventral view (Figs <xref ref-type="fig" rid="F3">15g</xref>, <xref ref-type="fig" rid="F3">17g</xref>).</p></tp:treatment-sec><tp:treatment-sec sec-type="etymology" id="SECID0E4MAE"><title>Etymology.</title><p>The species name “<italic>mohanensis</italic>” refers to the collecting site in the town of Mohan, in the Yunnan Province in southwestern China. Adjective.</p><sec sec-type="﻿Mitochondrial genome of the new species" id="SECID0ENNAE"><title>﻿Mitochondrial genome of the new species</title><p>The complete mitogenome of <italic><tp:taxon-name><tp:taxon-name-part taxon-name-part-type="genus" reg="Metaurus">Metaurus</tp:taxon-name-part><tp:taxon-name-part taxon-name-part-type="species" reg="mohanensis">mohanensis</tp:taxon-name-part></tp:taxon-name></italic> Zheng &amp; Chen, sp. nov. is 15,469 bp in length and consists of 13 protein-coding genes (PCGs), 2 ribosomal RNA genes (rRNAs), 22 transfer RNA genes (tRNAs) and one large non-coding region (D-loop: [A+T]-rich region) (Fig. <xref ref-type="fig" rid="F4">18</xref>). The D-loop part is 1233 bp, taking place between 12S rRNA and trnI. The overall base composition is A: 48%, T: 28.8%, C: 15%, and G: 8.2%. AT skew ((A-T)/(A+T)) and GC skew ((G-C)/(G+C)) are 0.25 and - 0.293, respectively. All 13 PCGs started with ATN, GTG (nad1, nad5) and ended with TAN or a single T (nad1, nad4, atp6 and nad5) residue. The length of 22 tRNA ranged from 57 bp (trnV) to 70 bp (trnK). Genes of 16S rRNA and 12S rRNA are 1, 201 bp and 732 bp, respectively.</p><p>The genomic data from this study are openly available in the National Center for Biotechnology Information (NCBI) at <ext-link xmlns:xlink="http://www.w3.org/1999/xlink" xlink:href="https://www.ncbi.nlm.nih.gov" ext-link-type="uri" xlink:type="simple">https://www.ncbi.nlm.nih.gov</ext-link>, accession number: <ext-link xmlns:xlink="http://www.w3.org/1999/xlink" ext-link-type="gen" xlink:href="PP863288" xlink:type="simple">PP863288</ext-link>. Associated BioProject, SRA, and BioSample accession numbers are PRJNA1114399, SUB14549433 and SAMN41484364 respectively (<ext-link xmlns:xlink="http://www.w3.org/1999/xlink" xlink:href="https://www.ncbi.nlm.nih.gov/bioproject/PRJNA1114399" ext-link-type="uri" xlink:type="simple">https://www.ncbi.nlm.nih.gov/bioproject/PRJNA1114399</ext-link>).</p><fig id="F2" position="float" orientation="portrait"><object-id xmlns:xlink="http://www.w3.org/1999/xlink" content-type="doi" xlink:type="simple">10.3897/zookeys.1215.128976.figures8-11</object-id><object-id xmlns:xlink="http://www.w3.org/1999/xlink" content-type="arpha" xlink:type="simple">3F3F7635-8B58-5F7D-A420-D65577353E52</object-id><label>Figures 8–11.</label><caption><p><italic><tp:taxon-name><tp:taxon-name-part taxon-name-part-type="genus" reg="Metaurus">Metaurus</tp:taxon-name-part><tp:taxon-name-part taxon-name-part-type="species" reg="mohanensis">mohanensis</tp:taxon-name-part></tp:taxon-name></italic> Zheng &amp; Chen, sp. nov. <bold>8</bold> genitalia, lateral view <bold>9</bold> aedeagus, lateral view <bold>10</bold> aedeagus, ventral view <bold>11</bold> aedeagus, dorsal view. Scale bars: 1 mm (<bold>8</bold>); 0.5 mm (<bold>9–11</bold>).</p></caption><graphic xmlns:xlink="http://www.w3.org/1999/xlink" xlink:href="zookeys-1215-053_article-128976__-g002.jpg" position="float" orientation="portrait" xlink:type="simple" id="oo_1152288.jpg"><uri content-type="original_file" xlink:type="simple">https://binary.pensoft.net/fig/1152288</uri></graphic></fig><fig id="F3" position="float" orientation="portrait"><object-id xmlns:xlink="http://www.w3.org/1999/xlink" content-type="doi" xlink:type="simple">10.3897/zookeys.1215.128976.figures12-17</object-id><object-id xmlns:xlink="http://www.w3.org/1999/xlink" content-type="arpha" xlink:type="simple">FE1FD8FC-D3FD-5EB8-83EC-DEB90AEB07B2</object-id><label>Figures 12–17.</label><caption><p><italic><tp:taxon-name><tp:taxon-name-part taxon-name-part-type="genus" reg="Metaurus">Metaurus</tp:taxon-name-part><tp:taxon-name-part taxon-name-part-type="species" reg="mohanensis">mohanensis</tp:taxon-name-part></tp:taxon-name></italic> Zheng &amp; Chen, sp. nov. <bold>12</bold> genitalia, lateral view <bold>13</bold> segment X, dorsal view <bold>14</bold> gonostyles, lateral view <bold>15</bold> aedeagus, lateral view <bold>16</bold> aedeagus, dorsal view <bold>17</bold> aedeagus, ventral view <bold>a–h</bold> 3 pairs of apical membranous lobes (same letters representing the same parts). Scale bars: 1 mm (<bold>12</bold>); 0.5 mm (<bold>13–17</bold>).</p></caption><graphic xmlns:xlink="http://www.w3.org/1999/xlink" xlink:href="zookeys-1215-053_article-128976__-g003.jpg" position="float" orientation="portrait" xlink:type="simple" id="oo_1152289.jpg"><uri content-type="original_file" xlink:type="simple">https://binary.pensoft.net/fig/1152289</uri></graphic></fig></sec></tp:treatment-sec><tp:treatment-sec><!--Section generated to contain objects referenced in tp:taxon-treatment.--><fig id="F4" position="float" orientation="portrait"><object-id xmlns:xlink="http://www.w3.org/1999/xlink" content-type="doi" xlink:type="simple">10.3897/zookeys.1215.128976.figure18</object-id><object-id xmlns:xlink="http://www.w3.org/1999/xlink" content-type="arpha" xlink:type="simple">08BEAC61-2A44-5743-B23D-BE002EB52D96</object-id><label>Figure 18.</label><caption><p>Circular map of the mitogenome of <italic><tp:taxon-name><tp:taxon-name-part taxon-name-part-type="genus" reg="Metaurus">Metaurus</tp:taxon-name-part><tp:taxon-name-part taxon-name-part-type="species" reg="mohanensis">mohanensis</tp:taxon-name-part></tp:taxon-name></italic> Zheng &amp; Chen, sp. nov.</p></caption><graphic xmlns:xlink="http://www.w3.org/1999/xlink" xlink:href="zookeys-1215-053_article-128976__-g004.jpg" position="float" orientation="portrait" xlink:type="simple" id="oo_1152290.jpg"><uri content-type="original_file" xlink:type="simple">https://binary.pensoft.net/fig/1152290</uri></graphic></fig></tp:treatment-sec></tp:taxon-treatment>
